# Supplementary material for: Effect of Physical Activity on Cardiovascular Event Risk in a Population-Based Cohort of Patients with Type 2 Diabetes
Source: Int J Environ Res Public Health. 2021 Nov 24;18(23):12370. doi: 10.3390/ijerph182312370 (PMC8657417; doi:10.3390/ijerph182312370)
Supplement: Supplementary file 1 [file ijerph-18-12370-s001.zip]

Archive with 1 entries (1 files):
- ijerph-1424756-supplementary.pdf
